# Supplementary material for: Anticoagulation in critically ill patients on mechanical ventilation suffering from COVID-19 disease, The ANTI-CO trial: A structured summary of a study protocol for a randomised controlled trial
Source: Trials. 2020 Sep 7;21:769. doi: 10.1186/s13063-020-04689-1 (PMC7476433; doi:10.1186/s13063-020-04689-1)
Supplement: Supplementary file 1 — Additional file 1. [file 13063_2020_4689_MOESM1_ESM.zip]

Archive with 2 entries (2 files):
- Bivalirudin_HIT protocolR0.pdf
- standard anticoagulation HMGHR0.pdf
